# Supplementary material for: On optimal two‐stage testing of multiple mediators
Source: Biom J. 2022 Apr 14;64(6):1090–108. doi: 10.1002/bimj.202100190 (PMC9544827; doi:10.1002/bimj.202100190)
Supplement: Supplementary file 1 — Supporting Information [file BIMJ-64-1090-s001.zip]

Archive with 64 entries (58 files):
- Code/
- __MACOSX/._Code
- Code/.DS_Store
- __MACOSX/Code/._.DS_Store
- Code/results/
- __MACOSX/Code/._results
- Code/simulations/
- __MACOSX/Code/._simulations
- Code/master.R
- __MACOSX/Code/._master.R
- Code/figures_tables/
- __MACOSX/Code/._figures_tables
- Code/README.txt
- __MACOSX/Code/._README.txt
- Code/case_studies/
- __MACOSX/Code/._case_studies
- Code/results/Figure3_check.pdf
- __MACOSX/Code/results/._Figure3_check.pdf
- Code/results/qqplotMur13W.pdf
- __MACOSX/Code/results/._qqplotMur13W.pdf
- Code/results/Table2.rda
- __MACOSX/Code/results/._Table2.rda
- Code/results/Table3.rda
- __MACOSX/Code/results/._Table3.rda
- Code/results/Table1.Rda
- __MACOSX/Code/results/._Table1.Rda
- Code/results/qqplotKar13W.pdf
- __MACOSX/Code/results/._qqplotKar13W.pdf
- Code/results/Figure1.pdf
- __MACOSX/Code/results/._Figure1.pdf
- Code/results/Figure2.pdf
- __MACOSX/Code/results/._Figure2.pdf
- Code/results/Figure3.pdf
- __MACOSX/Code/results/._Figure3.pdf
- Code/results/sim_partial_results.RData
- __MACOSX/Code/results/._sim_partial_results.RData
- Code/results/Figure4.pdf
- __MACOSX/Code/results/._Figure4.pdf
- Code/results/Figure5.pdf
- __MACOSX/Code/results/._Figure5.pdf
- Code/simulations/ss_run.R
- __MACOSX/Code/simulations/._ss_run.R
- Code/simulations/.DS_Store
- __MACOSX/Code/simulations/._.DS_Store
- Code/simulations/s_functions.R
- __MACOSX/Code/simulations/._s_functions.R
- Code/simulations/intermediate_results/
- __MACOSX/Code/simulations/._intermediate_results
- Code/simulations/reproducibility_check.R
- __MACOSX/Code/simulations/._reproducibility_check.R
- Code/figures_tables/.DS_Store
- __MACOSX/Code/figures_tables/._.DS_Store
- Code/figures_tables/figures_tables.R
- __MACOSX/Code/figures_tables/._figures_tables.R
- Code/case_studies/.DS_Store
- __MACOSX/Code/case_studies/._.DS_Store
- Code/case_studies/GWAS.R
- __MACOSX/Code/case_studies/._GWAS.R
- Code/case_studies/adenoma.R
- __MACOSX/Code/case_studies/._adenoma.R
- Code/simulations/intermediate_results/.DS_Store
- __MACOSX/Code/simulations/intermediate_results/._.DS_Store
- Code/simulations/intermediate_results/results.RData
- __MACOSX/Code/simulations/intermediate_results/._results.RData
