# Supplementary material for: On optimal two‐stage testing of multiple mediators
Source: Biom J. 2022 Apr 14;64(6):1090–108. doi: 10.1002/bimj.202100190 (PMC9544827; doi:10.1002/bimj.202100190)
Supplement: Supplementary file 1 — Supporting Information [file BIMJ-64-1090-s001.zip › Code/master.R]

source("figures_tables/figures_tables.R")
source("case_studies/adenoma.R")
source("case_studies/GWAS.R")


# Uncomment to check for reproducibility
# source("simulations/ss_run.R")
# source("simulations/reproducibility_check.R")
