# Supplementary material for: On optimal two‐stage testing of multiple mediators
Source: Biom J. 2022 Apr 14;64(6):1090–108. doi: 10.1002/bimj.202100190 (PMC9544827; doi:10.1002/bimj.202100190)
Supplement: Supplementary file 1 — Supporting Information [file BIMJ-64-1090-s001.zip › Code/README.txt]

TITLE: "On optimal two-stage testing of multiple mediators"
AUTHORS: Vera Djordjilović, Jesse Hemerik, Magne Thoresen

MAIN AUTHOR OF THE CODE: Vera Djordjilović, vera.djordjilovic@unive.it, with contributions
by Jesse Hemerik

CONFIGURATION ON WHICH THE CODE WAS TESTED: 

R version 4.1.1 (2021-08-10)
Platform: x86_64-apple-darwin17.0 (64-bit)
Running under: macOS Big Sur 10.16

Matrix products: default
LAPACK: /Library/Frameworks/R.framework/Versions/4.1/Resources/lib/libRlapack.dylib

locale:
[1] en_US.UTF-8/en_US.UTF-8/en_US.UTF-8/C/en_US.UTF-8/en_US.UTF-8

attached base packages:
[1] stats     graphics  grDevices utils     datasets  methods   base     

other attached packages:
[1] statgenGWAS_1.0.7 formatR_1.11      xtable_1.8-4      MultiMed_2.14.0  
[5] Rsolnp_1.16       mvtnorm_1.1-2    

loaded via a namespace (and not attached):
 [1] Rcpp_1.0.7               digest_0.6.27            truncnorm_1.0-8         
 [4] evaluate_0.14            rlang_0.4.11             data.table_1.14.0       
 [7] RcppArmadillo_0.10.6.0.0 rmarkdown_2.10           tools_4.1.1             
[10] xfun_0.25                yaml_2.2.1               parallel_4.1.1          
[13] fastmap_1.1.0            compiler_4.1.1           htmltools_0.5.2         
[16] knitr_1.34       

INSTRUCTIONS:

The folder Code contains the necessary code to reproduce all results, figures and tables of the manuscript. 
The main folder contains four subfolders: 
- simulations, containing the functions for replicating reported simulation studies, 
- case_studies, containing the code for reproducing the results of practical applications, and 
- figures_tables, containing the code for reproducing figures and tables of the manuscript (excluding those pertaining to applications; they can be found in case_studies) 
- results, containing all figures and tables of the manuscript.

Individual files within subfolders can be inspected and run individually, or by sourcing the file master.R (present in the Code folder) which runs all the analyses reported in the manuscript (simulations and data applications) and creates tables and figures, that are subsequently saved in the results folder. 


Folder simulations contains:
- s_functions.R, containing the functions implementing the proposed ScreenMin procedure and the functions for running the simulations;
- ss_run.R, contains the code for running the simulations in all reported settings;
- a subfolder intermediate_results, where the results of simulations were saved in the interest of time. These results are used when calling the master.R file to produce tables and figures and ss_run.R is not executed by default. To check whether the results are reproducible, we suggest running ss_run.R without any modifications to obtain partial results of the settings that are not computationally intensive (this should take approximately 10 minutes on a personal computer).  The most time consuming part of the simulations regards the simulation setting shown in the third panel of Figure 4: high-dimensional setting under dependence. Partial results are thus relative to Figure 3 of the manuscript. To check for reproducibility, one can run reproducibility_check.R (see below) which recreates Figure 3 based on the partial results, allowing for a comparison with the version of the figure based on the saved intermediate results.
- reproducibility_check.R should be run after running ss_run.R to recreate Figure 3 of the manuscript. One can run these two files manually, or uncomment the associated lines in the master.R file.

Folder case_studies contains:
- file adenoma.R for reproducing the analysis reported in Section 8.1
- file GWAS.R for reproducing the analysis reported in Section 8.2

All the paths in the files are relative, based on the assumption that the working directory is set to folder Code. 

DATA AVAILABILITY: Data for both data applications are publicly available in R packages: MultiMed and statgenGWAS, respectively. 
