# Supplementary material for: On optimal two‐stage testing of multiple mediators
Source: Biom J. 2022 Apr 14;64(6):1090–108. doi: 10.1002/bimj.202100190 (PMC9544827; doi:10.1002/bimj.202100190)
Supplement: Supplementary file 1 — Supporting Information [file BIMJ-64-1090-s001.zip › Code/simulations/ss_run.R]

source("simulations/s_functions.R")

# Independence (Figure 3)----------------------------------------------------------

# setting 1
r1 <- sim_fwer(mu = 3, pi0 = 0.95, pi1 = 0, pi2 = 0.05, alpha = 0.05, m = 200, B = 1000,
    fac = 1)
r2 <- sim_fwer(mu = 3, pi0 = 0.85, pi1 = 0.1, pi2 = 0.05, alpha = 0.05, m = 200, B = 1000,
    fac = 1)
r3 <- sim_fwer(mu = 3, pi0 = 0.75, pi1 = 0.2, pi2 = 0.05, alpha = 0.05, m = 200, B = 1000,
    fac = 1)
r4 <- sim_fwer(mu = 3, pi0 = 0.65, pi1 = 0.3, pi2 = 0.05, alpha = 0.05, m = 200, B = 1000,
    fac = 1)
r5 <- sim_fwer(mu = 3, pi0 = 0.55, pi1 = 0.4, pi2 = 0.05, alpha = 0.05, m = 200, B = 1000,
    fac = 1)


# setting 2: m = 10000
mh <- 10000

r6 <- sim_fwer(mu = 4, pi0 = 0.95, pi1 = 0, pi2 = 0.05, alpha = 0.05, m = mh, B = 1000,
    fac = 1)
r7 <- sim_fwer(mu = 4, pi0 = 0.85, pi1 = 0.1, pi2 = 0.05, alpha = 0.05, m = mh, B = 1000,
    fac = 1)
r8 <- sim_fwer(mu = 4, pi0 = 0.75, pi1 = 0.2, pi2 = 0.05, alpha = 0.05, m = mh, B = 1000,
    fac = 1)
r9 <- sim_fwer(mu = 4, pi0 = 0.65, pi1 = 0.3, pi2 = 0.05, alpha = 0.05, m = mh, B = 1000,
    fac = 1)
r10 <- sim_fwer(mu = 4, pi0 = 0.55, pi1 = 0.4, pi2 = 0.05, alpha = 0.05, m = mh, B = 1000,
    fac = 1)

# setting 3: m=200 and unequal SNR for the two studies
mh <- 200
fc <- 2


r11 <- sim_fwer(mu = 3, pi0 = 0.95, pi1 = 0, pi2 = 0.05, alpha = 0.05, m = mh, B = 1000,
    fac = fc)
r12 <- sim_fwer(mu = 3, pi0 = 0.85, pi1 = 0.1, pi2 = 0.05, alpha = 0.05, m = mh, B = 1000,
    fac = fc)
r13 <- sim_fwer(mu = 3, pi0 = 0.75, pi1 = 0.2, pi2 = 0.05, alpha = 0.05, m = mh, B = 1000,
    fac = fc)
r14 <- sim_fwer(mu = 3, pi0 = 0.65, pi1 = 0.3, pi2 = 0.05, alpha = 0.05, m = mh, B = 1000,
    fac = fc)
r15 <- sim_fwer(mu = 3, pi0 = 0.55, pi1 = 0.4, pi2 = 0.05, alpha = 0.05, m = mh, B = 1000,
    fac = fc)


# Dependence-----------------------------------------------------------------------

# setting 4: m=200, rho=0.3
r <- 0.3
r16 <- sim_fwer(mu = 3, pi0 = 0.95, pi1 = 0, pi2 = 0.05, alpha = 0.05, m = 200, B = 1000,
    fac = 1, rho = r)
r17 <- sim_fwer(mu = 3, pi0 = 0.85, pi1 = 0.1, pi2 = 0.05, alpha = 0.05, m = 200, B = 1000,
    fac = 1, rho = r)
r18 <- sim_fwer(mu = 3, pi0 = 0.75, pi1 = 0.2, pi2 = 0.05, alpha = 0.05, m = 200, B = 1000,
    fac = 1, rho = r)
r19 <- sim_fwer(mu = 3, pi0 = 0.65, pi1 = 0.3, pi2 = 0.05, alpha = 0.05, m = 200, B = 1000,
    fac = 1, rho = r)
r20 <- sim_fwer(mu = 3, pi0 = 0.55, pi1 = 0.4, pi2 = 0.05, alpha = 0.05, m = 200, B = 1000,
    fac = 1, rho = r)

# setting 5: m = 200 and rho = 0.8
mh <- 200
fc <- 1
r <- 0.8
r21 <- sim_fwer(mu = 3, pi0 = 0.95, pi1 = 0, pi2 = 0.05, alpha = 0.05, m = mh, B = 1000,
    fac = fc, rho = r)
r22 <- sim_fwer(mu = 3, pi0 = 0.85, pi1 = 0.1, pi2 = 0.05, alpha = 0.05, m = mh, B = 1000,
    fac = fc, rho = r)
r23 <- sim_fwer(mu = 3, pi0 = 0.75, pi1 = 0.2, pi2 = 0.05, alpha = 0.05, m = mh, B = 1000,
    fac = fc, rho = r)
r24 <- sim_fwer(mu = 3, pi0 = 0.65, pi1 = 0.3, pi2 = 0.05, alpha = 0.05, m = mh, B = 1000,
    fac = fc, rho = r)
r25 <- sim_fwer(mu = 3, pi0 = 0.55, pi1 = 0.4, pi2 = 0.05, alpha = 0.05, m = mh, B = 1000,
    fac = fc, rho = r)

# setting 6: m = 200 and rho = 0.8, fc = 2
mh <- 200
fc <- 2
r <- 0.8

r26 <- sim_fwer(mu = 3, pi0 = 0.95, pi1 = 0, pi2 = 0.05, alpha = 0.05, m = mh, B = 1000,
    fac = fc, rho = r)
r27 <- sim_fwer(mu = 3, pi0 = 0.85, pi1 = 0.1, pi2 = 0.05, alpha = 0.05, m = mh, B = 1000,
    fac = fc, rho = r)
r28 <- sim_fwer(mu = 3, pi0 = 0.75, pi1 = 0.2, pi2 = 0.05, alpha = 0.05, m = mh, B = 1000,
    fac = fc, rho = r)
r29 <- sim_fwer(mu = 3, pi0 = 0.65, pi1 = 0.3, pi2 = 0.05, alpha = 0.05, m = mh, B = 1000,
    fac = fc, rho = r)
r30 <- sim_fwer(mu = 3, pi0 = 0.55, pi1 = 0.4, pi2 = 0.05, alpha = 0.05, m = mh, B = 1000,
    fac = fc, rho = r)

# Dependence high-dimensional-------------------------------------------------------

# setting 7: high dimensional setting m = 10000, rho = 0.3 (can take hours to run)
# uncomment if run on a server
# mh <- 10000
# fc <- 1
# r <- 0.3
# d <- 4
# 
# r31 <- sim_fwer_hd(mu = d, pi0 = 0.95, pi1 = 0, pi2 = 0.05, alpha = 0.05, m = mh, B = 1000,
#     fac = fc, rho = r)
# r32 <- sim_fwer_hd(mu = d, pi0 = 0.85, pi1 = 0.1, pi2 = 0.05, alpha = 0.05, m = mh, B = 1000,
#     fac = fc, rho = r)
# r33 <- sim_fwer_hd(mu = d, pi0 = 0.75, pi1 = 0.2, pi2 = 0.05, alpha = 0.05, m = mh, B = 1000,
#     fac = fc, rho = r)
# r34 <- sim_fwer_hd(mu = d, pi0 = 0.65, pi1 = 0.3, pi2 = 0.05, alpha = 0.05, m = mh, B = 1000,
#     fac = fc, rho = r)
# r35 <- sim_fwer_hd(mu = 3, pi0 = 0.55, pi1 = 0.4, pi2 = 0.05, alpha = 0.05, m = mh, B = 1000,
#     fac = fc, rho = r)
# 
# # setting 8: high dimensional setting m = 10000, rho = 0.8
# mh <- 10000
# fc <- 1
# r <- 0.8
# d <- 4
# 
# r36 <- sim_fwer_hd(mu = d, pi0 = 0.95, pi1 = 0, pi2 = 0.05, alpha = 0.05, m = mh, B = 1000,
#     fac = fc, rho = r)
# r37 <- sim_fwer_hd(mu = d, pi0 = 0.85, pi1 = 0.1, pi2 = 0.05, alpha = 0.05, m = mh, B = 1000,
#     fac = fc, rho = r)
# r38 <- sim_fwer_hd(mu = d, pi0 = 0.75, pi1 = 0.2, pi2 = 0.05, alpha = 0.05, m = mh, B = 1000,
#     fac = fc, rho = r)
# r39 <- sim_fwer_hd(mu = d, pi0 = 0.65, pi1 = 0.3, pi2 = 0.05, alpha = 0.05, m = mh, B = 1000,
#     fac = fc, rho = r)
# r40 <- sim_fwer_hd(mu = 3, pi0 = 0.55, pi1 = 0.4, pi2 = 0.05, alpha = 0.05, m = mh, B = 1000,
#     fac = fc, rho = r)
# 
# # setting 9: high dimensional setting m = 10000, rho = 0.8
# mh <- 10000
# fc <- 2
# r <- 0.8
# d <- 4
# 
# r41 <- sim_fwer_hd(mu = d, pi0 = 0.95, pi1 = 0, pi2 = 0.05, alpha = 0.05, m = mh, B = 1000,
#     fac = fc, rho = r)
# r42 <- sim_fwer_hd(mu = d, pi0 = 0.85, pi1 = 0.1, pi2 = 0.05, alpha = 0.05, m = mh, B = 1000,
#     fac = fc, rho = r)
# r43 <- sim_fwer_hd(mu = d, pi0 = 0.75, pi1 = 0.2, pi2 = 0.05, alpha = 0.05, m = mh, B = 1000,
#     fac = fc, rho = r)
# r44 <- sim_fwer_hd(mu = d, pi0 = 0.65, pi1 = 0.3, pi2 = 0.05, alpha = 0.05, m = mh, B = 1000,
#     fac = fc, rho = r)
# r45 <- sim_fwer_hd(mu = 3, pi0 = 0.55, pi1 = 0.4, pi2 = 0.05, alpha = 0.05, m = mh, B = 1000,
#     fac = fc, rho = r)
# 


r46 <- sim_fwer(mu = 3.1, pi0 = 0, pi1 = 1, pi2 = 0, alpha = 0.05, m = 200, B = 20000,
    fac = 1, sseed = 1234)
r47 <- sim_fwer(mu = 3.3, pi0 = 0, pi1 = 1, pi2 = 0, alpha = 0.05, m = 200, B = 20000,
    fac = 1, sseed = 1234)
r48 <- sim_fwer(mu = 3.5, pi0 = 0, pi1 = 1, pi2 = 0, alpha = 0.05, m = 200, B = 20000,
    fac = 1, sseed = 1234)
r49 <- sim_fwer(mu = 3.7, pi0 = 0, pi1 = 1, pi2 = 0, alpha = 0.05, m = 200, B = 20000,
    fac = 1, sseed = 1234)
r50 <- sim_fwer(mu = 3.9, pi0 = 0, pi1 = 1, pi2 = 0, alpha = 0.05, m = 200, B = 20000,
    fac = 1, sseed = 1234)

# Save the results of simulations.
 save(list = ls(pattern = 'r[0123456789]+'), file = "results/sim_partial_results.RData")
