# Supplementary material for: On optimal two‐stage testing of multiple mediators
Source: Biom J. 2022 Apr 14;64(6):1090–108. doi: 10.1002/bimj.202100190 (PMC9544827; doi:10.1002/bimj.202100190)
Supplement: Supplementary file 1 — Supporting Information [file BIMJ-64-1090-s001.zip › Code/simulations/s_functions.R]

# Simulation study
# functions-----------------------------------------------------------------
require(mvtnorm)
require(Rsolnp)
require(MultiMed)


prob_c <- function(c = 0.05, mu = 0) {
    # Probability that a (one-sided) p-value of a normal test statistic is below c,
    # when the true signal to noise ratio is mu
    pnorm(qnorm(1 - c), mean = mu, lower.tail = F)
}


G <- function(delta, c = 0.01, u = 0.05) {
    # Computes conditional probability from Lemma 3.1 when the non-null test
    # statistic is normal with a mean shift delta, and c<=u are the screening and
    # the testing thresholds, respectively
    (u * prob_c(c, delta) + c * prob_c(u, delta) - c * prob_c(c, delta))/(prob_c(c, delta) + c - c * prob_c(
        c, delta))
}

Gv <- Vectorize(G, vectorize.args = "delta")

f <- function(x, mu, pi0, pi1, pi2, alpha, m) {
    # Probability of rejecting a false hypothesis by ScreenMin Input: x... value
    # between 0 and 1 to be used as screening threshold mu... positive value
    # representing the SNR of the false hypotheses pi0... proportion of H_i such
    # that both H_i1 and H_i2 are true pi1... proportion of H_i such that exactly
    # one of H_i1 and H_i2 is true pi2... proportion of H_i such that both H_i1 and
    # H_i2 are false alpha... level at which FWER is to be controlled m...  number
    # of hypotheses

    # Output: Minus the estimated probability of rejecting a false hypothesis when
    # the selection threshold is x.
    t <- prob_c(c = x, mu = mu)
    expS <- (pi2 * (2 * t - t^2) + pi0 * (2 * x - x^2) + pi1 * (t + x - x * t)) * m
    u <- prob_c(c = alpha/expS, mu = mu)
    if (alpha < x * expS) {
        res <- u^2
    } else {
        res <- t^2 + 2 * t * (u - t)
    }
    return(-res)
}

f.V <- Vectorize(f, vectorize.args = "x")

f.t <- function(x, mu, pi0, pi1, pi2, alpha, m) {
    # Computes estimated upper bound for FWER of ScreenMin with screening threshold
    # c as in the left handside of equation (7)

    # F(c)
    t <- prob_c(c = x, mu = mu)

    # E(S)
    expS <- (pi2 * (2 * t - t^2) + pi0 * (2 * x - x^2) + pi1 * (t + x - x * t)) * m

    # F(alpha/E(S))
    u <- prob_c(c = alpha/expS, mu = mu)

    if ((alpha/expS <= x)) {
        Prej <- alpha/expS * u/(x + t - x * t)
    } else {
        Prej <- (x * u + alpha/expS * t - x * t)/(x + t - x * t)
    }
    res <- 1 - (1 - Prej)^expS
    return(res)
}

f.t.V <- Vectorize(f.t, vectorize.args = "x")

safe_t_exact <- function(x, mu, pi0, pi1, pi2, alpha, m) {
    # Evaluate FWER for a given selection threshold Input: See f Output: A logical
    # value stating whether the FWER estimate is below alpha or not
    t <- prob_c(c = x, mu = mu)
    expS <- (pi2 * (2 * t - t^2) + pi0 * (2 * x - x^2) + pi1 * (t + x - x * t)) * m
    u <- prob_c(c = alpha/expS, mu = mu)
    if (alpha/expS <= x) {
        res <- alpha * u/(expS * (t + x - t * x))
    } else {
        res <- (alpha * t/expS + x * u - x * t)/(t + x - x * t)
    }
    res <- 1 - (1 - res)^expS - alpha
    return(res)
}

ineq <- function(x, mu, pi0, pi1, pi2, alpha, m) {
    y <- safe_t_exact(x, mu, pi0, pi1, pi2, alpha, m)
    return(c(y))
}

screenmin_adapt <- function(p1, p2, alpha) {
    # ScreenMin procedure with the data dependent threshold as proposed also in Wang
    # et al.(2018) Args: p1... an m-length vector of p-values (study1) p2... second
    # m-length vector of p-values (study2) alpha... level at which FWER is to be
    # controlled Returns: an m-length vector of Bonferroni adjusted p-values
    minp <- pmin(p1, p2)
    maxp <- pmax(p1, p2)

    m <- length(p1)

    sortmin <- sort(minp)
    temp <- sortmin * (1:m)
    ind.temp <- which(temp > alpha)
    if (length(ind.temp) > 0) {
        k.prim <- ind.temp[1]
        if (sortmin[k.prim] * (k.prim - 1) <= alpha) {
            k <- k.prim
        } else {
            k <- k.prim - 1
        }
    } else {
        k <- m
    }
    threshold <- alpha/k
    pb <- as.numeric(pmin(maxp * k, 1))
    names(pb) <- 1:m

    return(pb)
}
screenmin_pfer <- function(p1, p2, k) {
    # Adaptive ScreenMin for controlling the expected number of false postives Args:
    # p1... an m-length vector of p-values (study1) p2... second m-length vector of
    # p-values (study2) k... level at which the expected number of false positives
    # is to be controlled Returns: a threshold for filtering and testing
    minp <- pmin(p1, p2)
    maxp <- pmax(p1, p2)

    m <- length(p1)

    sortmin <- sort(minp)
    temp <- sortmin * (1:m)
    ind.temp <- which(temp > k)
    if (length(ind.temp) > 0) {
        l <- ind.temp[1]
        ctemp <- k/l
        if (ctemp * sum(minp < ctemp) > k)
            l <- l - 1
    } else {
        l <- m
    }
    threshold <- k/l
    return(threshold)
}

sim_fwer <- function(mu, pi0, pi1, pi2, alpha, m, B = 100, fac = 1, sseed = 123, rho = 0) {
    # Simulation study to assess FWER and power for ScreenMin Args: mu... positive
    # value representing the SNR of the false hypotheses pi0... proportion of H_i
    # such that both H_i1 and H_i2 are true pi1... proportion of H_i such that
    # exactly one of H_i1 and H_i2 is true pi2... proportion of H_i such that both
    # H_i1 and H_i2 are false alpha... level at which FWER is to be controlled m...
    # number of hypotheses B... the number of Monte Carlo runs fac... the ratio
    # between the SNR in the two columns of the p-values Output: A vector of length
    # 6 giving computed FWER, FDR and associated powers.

    # prepare thresholds

    threshold <- solnp(c(0.01), f, ineqfun = ineq, mu = mu, pi0 = pi0, pi1 = pi1, pi2 = pi2,
        alpha = alpha, m = m, ineqLB = c(-Inf), ineqUB = c(0), LB = 10^(-10), UB = 0.05)

    opt.threshold <- threshold$pars
    def.threshold <- alpha/m

    # true parameters
    m1 <- round(m * (pi1 + pi2))
    m2 <- round(m * pi2)
    mu1 <- c(rep(mu, m1), rep(0, m - m1))
    mu2 <- c(rep(mu * fac, m2), rep(0, m - m2))  # unequal power
    sigma <- matrix(rho, ncol = m, nrow = m) + diag(rep(1 - rho, m))

    # true and false hypotheses
    TH <- mu1 * mu2 == 0
    FH <- !TH


    # results matrix
    FWER <- matrix(0, ncol = 5, nrow = B)
    power <- matrix(0, ncol = 5, nrow = B)
    colnames(FWER) <- colnames(power) <- c("Optimal threshold SM", "Default threshold SM",
        "Bonf.", "MCP_S", "Adaptive threshold SM")

    set.seed(sseed)
    for (i in 1:B) {
        if (i%%100 == 0)
            print(i)
        if (rho == 0) {
            p1 <- pnorm(rnorm(m, mean = mu1, sd = rep(1, m)), lower.tail = F)
            p2 <- pnorm(rnorm(m, mean = mu2, sd = rep(1, m)), lower.tail = F)
        } else {
            p1 <- pnorm(rmvnorm(1, mean = mu1, sigma = sigma), lower.tail = F)
            p2 <- pnorm(rmvnorm(1, mean = mu2, sigma = sigma), lower.tail = F)
        }

        minp <- pmin(p1, p2)
        maxp <- pmax(p1, p2)

        # screenMin optimal
        S <- which(minp <= opt.threshold)
        SM <- which(maxp < alpha/length(S))
        SM <- intersect(S, SM)
        psmo <- rep(1, m)
        names(psmo) <- 1:m
        psmo[SM] <- maxp[SM] * length(SM)

        # screenMin default
        Sd <- which(minp <= def.threshold)
        SMd <- which(maxp <= alpha/length(Sd))
        SMd <- intersect(Sd, SMd)
        psmd <- rep(1, m)
        names(psmd) <- 1:m
        psmd[SMd] <- maxp[SMd] * length(SMd)

        # Bonferroni
        pb <- as.numeric(pmin(maxp * m, 1))
        names(pb) <- 1:m

        # Heller 2018
        ph <- medTest.SBMH(p1, p2, MCP.type = "FWER", t1 = alpha/2, t2 = alpha/2, lambda = 0)

        # screenmin adaptive
        Ada.p <- screenmin_adapt(p1, p2, alpha = alpha)

        # results
        pval <- cbind(psmo, psmd, pb, ph, Ada.p)
        rej <- apply(pval, 2, function(x) x <= alpha)

        FWER[i, ] <- apply(rej, 2, function(x) sum(x[TH]) > 0)
        if (sum(FH) == 0) {
            power[i, ] <- rep(0, 5)
        } else {
            power[i, ] <- apply(rej, 2, function(x) sum(x[FH])/sum(FH))
        }
    }

    FWER <- colMeans(FWER)
    power <- colMeans(power)

    return(list(FWER = FWER, Power = power))
}


Rcpp::sourceCpp(code = "
          #include <RcppArmadillo.h>
          // [[Rcpp::depends(RcppArmadillo)]]
          
          using namespace Rcpp;
          
          // [[Rcpp::export]]
          arma::mat mvrnormArma(int n, arma::vec mu, arma::mat sigma) {
          int ncols = sigma.n_cols;
          arma::mat Y = arma::randn(n, ncols);
          return arma::repmat(mu, 1, n).t() + Y * arma::chol(sigma);
          }")


sim_fwer_hd <- function(mu, pi0, pi1, pi2, alpha, m, B = 100, fac = 1, sseed = 123, rho = 0) {
    # Computes FWER and power for ScreenMin when m is large Args: mu... positive
    # value representing the SNR of the false hypotheses pi0... proportion of H_i
    # such that both H_i1 and H_i2 are true pi1... proportion of H_i such that
    # exactly one of H_i1 and H_i2 is true pi2... proportion of H_i such that both
    # H_i1 and H_i2 are false alpha... level at which FWER is to be controlled m...
    # number of hypotheses B... the number of Monte Carlo runs fac... the ratio
    # between the SNR in the two columns of the p-values Output: A vector of size 4
    # giving computed FWER, FDR and associated powers.

    # prepare thresholds
    threshold <- solnp(c(0.01), f, ineqfun = ineq, mu = mu, pi0 = pi0, pi1 = pi1, pi2 = pi2,
        alpha = alpha, m = m, ineqLB = c(-Inf), ineqUB = c(0), LB = 10^(-10), UB = 0.05)

    opt.threshold <- threshold$pars
    def.threshold <- alpha/m

    m1 <- round(m * (pi1 + pi2))
    m2 <- round(m * pi2)
    mu1 <- c(rep(mu, m1), rep(0, m - m1))
    mu2 <- c(rep(mu * fac, m2), rep(0, m - m2))  # unequal power
    sigma <- matrix(rho, ncol = m, nrow = m) + diag(rep(1 - rho, m))

    # true and false hypotheses
    TH <- mu1 * mu2 == 0
    FH <- !TH

    # results matrix
    FWER <- matrix(0, ncol = 5, nrow = B)
    power <- matrix(0, ncol = 5, nrow = B)
    colnames(FWER) <- colnames(power) <- c("Optimal threshold SM", "Default threshold SM",
        "Bonf.", "MCP_S", "Adaptive threshold SM")
    set.seed(sseed)
    P1 = mvrnormArma(B, mu1, sigma)
    P2 = mvrnormArma(B, mu2, sigma)
    P1 <- pnorm(P1, lower.tail = F)
    P2 <- pnorm(P2, lower.tail = F)

    for (i in 1:B) {
        if (i%%100 == 0)
            print(i)

        p1 <- P1[i, ]
        p2 <- P2[i, ]
        minp <- pmin(p1, p2)
        maxp <- pmax(p1, p2)
        # screenMin optimal
        S <- which(minp <= opt.threshold)
        SM <- which(maxp < alpha/length(S))
        SM <- intersect(S, SM)
        psmo <- rep(1, m)
        names(psmo) <- 1:m
        psmo[SM] <- maxp[SM] * length(SM)

        # screenMin default
        Sd <- which(minp <= def.threshold)
        SMd <- which(maxp <= alpha/length(Sd))
        SMd <- intersect(Sd, SMd)
        psmd <- rep(1, m)
        names(psmd) <- 1:m
        psmd[SMd] <- maxp[SMd] * length(SMd)

        # Bonferroni
        pb <- as.numeric(pmin(maxp * m, 1))
        names(pb) <- 1:m

        # Heller 2018
        ph <- medTest.SBMH(p1, p2, MCP.type = "FWER", t1 = alpha/2, t2 = alpha/2, lambda = 0)

        # AdaFilter

        Ada.p <- screenmin_adapt(p1, p2, alpha = alpha)

        # results
        pval <- cbind(psmo, psmd, pb, ph, Ada.p)
        rej <- apply(pval, 2, function(x) x <= alpha)
        FWER[i, ] <- apply(rej, 2, function(x) sum(x[TH]) > 0)
        if (sum(FH) == 0) {
            power[i, ] <- rep(0, 5)
        } else {
            power[i, ] <- apply(rej, 2, function(x) sum(x[FH])/sum(FH))
        }

    }

    FWER <- colMeans(FWER)
    power <- colMeans(power)

    return(list(FWER = FWER, Power = power))
}
