# Supplementary material for: On optimal two‐stage testing of multiple mediators
Source: Biom J. 2022 Apr 14;64(6):1090–108. doi: 10.1002/bimj.202100190 (PMC9544827; doi:10.1002/bimj.202100190)
Supplement: Supplementary file 1 — Supporting Information [file BIMJ-64-1090-s001.zip › Code/simulations/reproducibility_check.R]

# Reproducibility check
load("results/sim_partial_results.RData")

# Extract results.
Power1 <- rbind(r1$Power, r2$Power, r3$Power, r4$Power, r5$Power)
Power2 <- rbind(r6$Power, r7$Power, r8$Power, r9$Power, r10$Power)
Power3 <- rbind(r11$Power, r12$Power, r13$Power, r14$Power, r15$Power)

FWER1 <- rbind(r1$FWER, r2$FWER, r3$FWER, r4$FWER, r5$FWER)
FWER2 <- rbind(r6$FWER, r7$FWER, r8$FWER, r9$FWER, r10$FWER)
FWER3 <- rbind(r11$FWER, r12$FWER, r13$FWER, r14$FWER, r15$FWER)

# Plot.
xax <- c(0, 0.1, 0.2, 0.3, 0.4)
t <- 1.5

pdf("results/Figure3_check.pdf", height = 5, width = 8)
par(mfrow = c(2, 3), las = 1)
plot(y = FWER1[, 1], x = xax, xlab = expression(pi[1]), ylab = "FWER", ylim = c(0, 0.05),
     bty = "l", type = "b", pch = 15, lty = 2, cex = t, col = "indianred", main = expression(paste(italic(m) ==
                                                                                                     200, ", equal SNR")))
points(y = FWER1[, 2], x = xax, type = "b", lty = 2, pch = 17, cex = t, col = "goldenrod")
points(y = FWER1[, 3], x = xax, type = "b", lty = 2, pch = 18, cex = t, col = "darkgrey")
points(y = FWER1[, 4], x = xax, type = "b", lty = 2, pch = 16, cex = t, col = "yellowgreen",
       bg = "yellowgreen")
points(y = FWER1[, 5], x = xax, type = "b", lty = 2, pch = 3, cex = t, col = "dodgerblue3")


plot(y = FWER3[, 1], x = xax, xlab = expression(pi[1]), ylab = "FWER", ylim = c(0, 0.05),
     bty = "l", type = "b", pch = 15, lty = 2, cex = t, col = "indianred", main = expression(paste(italic(m) ==
                                                                                                     200, ", unequal SNR")))
points(y = FWER3[, 2], x = xax, type = "b", lty = 2, pch = 17, cex = t, col = "goldenrod")
points(y = FWER3[, 3], x = xax, type = "b", lty = 2, pch = 18, cex = t, col = "darkgrey")
points(y = FWER3[, 4], x = xax, type = "b", lty = 2, pch = 16, cex = t, col = "yellowgreen")
points(y = FWER3[, 5], x = xax, type = "b", lty = 2, pch = 3, cex = t, col = "dodgerblue3")

legend("topleft", legend = c("Oracle SM", "Adaptive SM", "Default SM", "MCP_S", "Bonf."),
       pch = c(15, 3, 17, 16, 18), bty = "n", col = c("indianred", "dodgerblue3", "goldenrod",
                                                      "yellowgreen", "darkgrey"), cex = 0.9)

plot(y = FWER2[, 1], x = xax, xlab = expression(pi[1]), ylab = "FWER", ylim = c(0, 0.05),
     bty = "l", type = "b", pch = 15, lty = 2, cex = t, col = "indianred", main = expression(paste(italic(m) ==
                                                                                                     10000, ", equal SNR")))
points(y = FWER2[, 2], x = xax, type = "b", lty = 2, pch = 17, cex = t, col = "goldenrod")
points(y = FWER2[, 3], x = xax, type = "b", lty = 2, pch = 18, cex = t, col = "darkgrey")
points(y = FWER2[, 4], x = xax, type = "b", lty = 2, pch = 16, cex = t, col = "yellowgreen")
points(y = FWER2[, 5], x = xax, type = "b", lty = 2, pch = 3, cex = t, col = "dodgerblue3")


plot(y = Power1[, 1], x = xax, xlab = expression(pi[1]), ylab = "Power", ylim = c(0, 0.5),
     bty = "l", type = "b", pch = 15, lty = 2, cex = t, col = "indianred")
points(y = Power1[, 2], x = xax, type = "b", lty = 2, pch = 17, cex = t, col = "goldenrod")
points(y = Power1[, 3], x = xax, type = "b", lty = 2, pch = 18, cex = t, col = "darkgrey")
points(y = Power1[, 4], x = xax, type = "b", lty = 2, pch = 16, cex = t, col = "yellowgreen")
points(y = Power1[, 5], x = xax, type = "b", lty = 2, pch = 3, cex = t, col = "dodgerblue3")


plot(y = Power3[, 1], x = xax, xlab = expression(pi[1]), ylab = "Power", ylim = c(0, 0.7),
     bty = "l", type = "b", pch = 15, lty = 2, cex = t, col = "indianred")
points(y = Power3[, 2], x = xax, type = "b", lty = 2, pch = 17, cex = t, col = "goldenrod")
points(y = Power3[, 3], x = xax, type = "b", lty = 2, pch = 18, cex = t, col = "darkgrey")
points(y = Power3[, 4], x = xax, type = "b", lty = 2, pch = 16, cex = t, col = "yellowgreen")
points(y = Power3[, 5], x = xax, type = "b", lty = 2, pch = 3, cex = t, col = "dodgerblue3")

plot(y = Power2[, 1], x = xax, xlab = expression(pi[1]), ylab = "Power", ylim = c(0, 0.45),
     bty = "l", type = "b", pch = 15, lty = 2, cex = t, col = "indianred")
points(y = Power2[, 2], x = xax, type = "b", lty = 2, pch = 17, cex = t, col = "goldenrod")
points(y = Power2[, 3], x = xax, type = "b", lty = 2, pch = 18, cex = t, col = "darkgrey")
points(y = Power2[, 4], x = xax, type = "b", lty = 2, pch = 16, cex = t, col = "yellowgreen")
points(y = Power2[, 5], x = xax, type = "b", lty = 2, pch = 3, cex = t, col = "dodgerblue3")

dev.off()
