# Supplementary material for: On optimal two‐stage testing of multiple mediators
Source: Biom J. 2022 Apr 14;64(6):1090–108. doi: 10.1002/bimj.202100190 (PMC9544827; doi:10.1002/bimj.202100190)
Supplement: Supplementary file 1 — Supporting Information [file BIMJ-64-1090-s001.zip › Code/figures_tables/figures_tables.R]

# Loading functions for computing fwer bounds and power for ScreenMin
# needed for Figures 1 and 2
source("simulations/s_functions.R")
require(xtable)

# Figure 1--------------------------------------------------------------------------

pdf("results/Figure1.pdf", width=6,height=5)
par(las = 1, mfrow=c(1,1))

d <- seq(from = 0, to = 5,length.out = 100)
x <- pnorm(qnorm(0.95, lower.tail = T), mean = d, lower.tail = F)
y1 <- Gv(delta = d, c = 0.05/100, u = 0.05)
y3 <- Gv(delta = d, c = 0.025, u = 0.05)
y4 <- Gv(delta = d, c = 0.05, u = 0.05)
plot(d, y1, type = "l", xlim = c(0,5), ylim = c(0.025, 0.064), 
     bty = "l", xlab = "SNR", las = 1, yaxt = "n", 
     ylab = expression(paste("P(", bar(p)[i]<= 0.05, " | ", i %in% S,")")), lwd = 2, lty =1)
axis(2, at = c(0.03, 0.04, 0.05,  0.06), labels = c(0.03,0.04,0.05, 0.06))
abline(h = 0.05, col = "gray", lty = "dotted", lwd = 3)
points(d, y3, type = "l", lwd = 2, lty = 3)
points(d, y4, type = "l", lwd = 2, lty = 4)
legend(x = 3, y = 0.042, title = "Threshold", legend = c(expression(5 %*%10^ -4),
                                                         expression(2.5%*%10^ -2),
                                                         expression(5%*%10^ -2)),
       lty = c(1, 3, 4), bty = "n", lwd = c(2, 2, 2))
dev.off()

# Figure 2--------------------------------------------------------------------------
d1 <- 1.5 # signal-to-noise ratio
d2 <- 2
d3 <- 3
p0 <- 0.7  # proportion of H_i such that both H_i1 and H_i2 are true
p1 <- 0.25  # proportion of H_i such that exactly one of H_i1 and H_i2 is true
p2 <- 0.05  # proportion of H_i such that both H_i1 and H_i2 are false
level <- 0.05  # level at which FWER is to be controlled
mh <- 100 # the number of hypotheses

# Preparing objects for plotting
x <- seq(from=0.0001, to= 0.025, length.out = 1000)
y1 <- -f.V(x, mu = d1, pi0 = p0, pi1 = p1, pi2 = p2, alpha = level, m = mh)
y2 <- -f.V(x, mu = d2, pi0 = p0, pi1 = p1, pi2 = p2, alpha = level, m = mh)
y3 <- -f.V(x, mu = d3, pi0 = p0, pi1 = p1, pi2 = p2, alpha = level, m = mh)

z1 <- f.t.V(x, mu = d1, pi0 = p0, pi1 = p1, pi2 = p2, alpha = level, m = mh)
z2 <- f.t.V(x, mu = d2, pi0 = p0, pi1 = p1, pi2 = p2, alpha = level, m = mh)
z3 <- f.t.V(x, mu = d3, pi0 = p0, pi1 = p1, pi2 = p2, alpha = level, m = mh)

threshold_FWER1 <- uniroot(safe_t_exact, c(0.00001, 0.05), mu = d1,  pi0 = p0, 
                           pi1 = p1, pi2 = p2, alpha = level, m = mh, tol = 10^(-9)) 
threshold_FWER2 <- uniroot(safe_t_exact, c(0.00001, 0.05), mu = d2,  pi0 = p0, 
                           pi1 = p1, pi2 = p2, alpha = level, m = mh, tol = 10^(-9)) 
threshold_FWER3 <- uniroot(safe_t_exact, c(0.0000001, 0.05), mu = d3,  pi0 = p0, 
                           pi1 = p1, pi2 = p2, alpha = level, m = mh, tol = 10^(-9))
Bonf.power1 <- (prob_c(c = level / mh, mu = d1)) ^ 2
Bonf.power2 <- (prob_c(c = level / mh, mu = d2)) ^ 2
Bonf.power3 <- (prob_c(c = level / mh, mu = d3)) ^ 2

x <- c(0, x)
y1 <- c(0, y1)
y2 <- c(0, y2)
y3 <- c(0, y3)
z1 <- c(0, z1)
z2 <- c(0, z2)
z3 <- c(0, z3)

pdf("results/Figure2.pdf", height = 2.75, width = 8)
par(mfrow = c(1, 3),las = 1)
plot(x, z1, xlim = c(0,0.025), ylim = c(0, 1.1 * max(c(y2, z2))), type = "l",
     xlab = "c", ylab = "", lty = 2, bty = "l", lwd = 1, main = "SNR = 1.5")
points(x, y1, type = "l", lty = 1, lwd = 1)
abline(h = level, lty = 3, col = "gray", lwd = 2)
abline(v = threshold_FWER1$root, lty = 3, col = "gray", lwd = 2)
abline(h = Bonf.power1, lty = 6, lwd = 1)
legend("topright", lty = c(1, 2, 6), lwd = 1, bty = "n", 
       legend = c("ScreenMin power", "ScreenMin FWER", "Bonferroni power"))

plot(x, z2, xlim = range(x), ylim = c(0, 1.1 *  max(c(y2, z2))), type = "l",
     xlab = "c", ylab = "", lty = 2, bty = "l", lwd = 1, main = "SNR = 2")
points(x, y2, type = "l", lty = 1, lwd = 1)
abline(h = level, lty = 3, col = "gray", lwd = 2)
abline(v = threshold_FWER2$root, lty = 3, col = "gray", lwd = 2)
abline(h = Bonf.power2, lty = 6, lwd = 1)

plot(x, z3, xlim = range(x), ylim = c(0, 1.1 *  max(c(y3, z3))), type = "l",
     xlab = "c", ylab = "", lty = 2, bty = "l", lwd = 1, main = "SNR = 3")
points(x, y3, type = "l", lty = 1, lwd = 1)
abline(h = level, lty = 3, col = "gray", lwd = 2)
abline(v = threshold_FWER3$root, lty = 3, col = "gray", lwd = 2)
abline(h = Bonf.power3, lty = 6, lwd = 1)
dev.off()


# Figure 3-------------------------------------------------------------------
# Load simulation results.
load("simulations/intermediate_results/results.Rdata")

# Extract results.
Power1 <- rbind(r1$Power, r2$Power, r3$Power, r4$Power, r5$Power)
Power2 <- rbind(r6$Power, r7$Power, r8$Power, r9$Power, r10$Power)
Power3 <- rbind(r11$Power, r12$Power, r13$Power, r14$Power, r15$Power)

FWER1 <- rbind(r1$FWER, r2$FWER, r3$FWER, r4$FWER, r5$FWER)
FWER2 <- rbind(r6$FWER, r7$FWER, r8$FWER, r9$FWER, r10$FWER)
FWER3 <- rbind(r11$FWER, r12$FWER, r13$FWER, r14$FWER, r15$FWER)

# Plot.
xax <- c(0, 0.1, 0.2, 0.3, 0.4)
t <- 1.5

pdf("results/Figure3.pdf", height = 5, width = 8)
par(mfrow = c(2, 3), las = 1)
plot(y = FWER1[, 1], x = xax, xlab = expression(pi[1]), ylab = "FWER", ylim = c(0, 0.05),
     bty = "l", type = "b", pch = 15, lty = 2, cex = t, col = "indianred", main = expression(paste(italic(m) ==
                                                                                                           200, ", equal SNR")))
points(y = FWER1[, 2], x = xax, type = "b", lty = 2, pch = 17, cex = t, col = "goldenrod")
points(y = FWER1[, 3], x = xax, type = "b", lty = 2, pch = 18, cex = t, col = "darkgrey")
points(y = FWER1[, 4], x = xax, type = "b", lty = 2, pch = 16, cex = t, col = "yellowgreen",
       bg = "yellowgreen")
points(y = FWER1[, 5], x = xax, type = "b", lty = 2, pch = 3, cex = t, col = "dodgerblue3")


plot(y = FWER3[, 1], x = xax, xlab = expression(pi[1]), ylab = "FWER", ylim = c(0, 0.05),
     bty = "l", type = "b", pch = 15, lty = 2, cex = t, col = "indianred", main = expression(paste(italic(m) ==
                                                                                                           200, ", unequal SNR")))
points(y = FWER3[, 2], x = xax, type = "b", lty = 2, pch = 17, cex = t, col = "goldenrod")
points(y = FWER3[, 3], x = xax, type = "b", lty = 2, pch = 18, cex = t, col = "darkgrey")
points(y = FWER3[, 4], x = xax, type = "b", lty = 2, pch = 16, cex = t, col = "yellowgreen")
points(y = FWER3[, 5], x = xax, type = "b", lty = 2, pch = 3, cex = t, col = "dodgerblue3")

legend("topleft", legend = c("Oracle SM", "Adaptive SM", "Default SM", "MCP_S", "Bonf."),
       pch = c(15, 3, 17, 16, 18), bty = "n", col = c("indianred", "dodgerblue3", "goldenrod",
                                                      "yellowgreen", "darkgrey"), cex = 0.9)

plot(y = FWER2[, 1], x = xax, xlab = expression(pi[1]), ylab = "FWER", ylim = c(0, 0.05),
     bty = "l", type = "b", pch = 15, lty = 2, cex = t, col = "indianred", main = expression(paste(italic(m) ==
                                                                                                           10000, ", equal SNR")))
points(y = FWER2[, 2], x = xax, type = "b", lty = 2, pch = 17, cex = t, col = "goldenrod")
points(y = FWER2[, 3], x = xax, type = "b", lty = 2, pch = 18, cex = t, col = "darkgrey")
points(y = FWER2[, 4], x = xax, type = "b", lty = 2, pch = 16, cex = t, col = "yellowgreen")
points(y = FWER2[, 5], x = xax, type = "b", lty = 2, pch = 3, cex = t, col = "dodgerblue3")


plot(y = Power1[, 1], x = xax, xlab = expression(pi[1]), ylab = "Power", ylim = c(0, 0.5),
     bty = "l", type = "b", pch = 15, lty = 2, cex = t, col = "indianred")
points(y = Power1[, 2], x = xax, type = "b", lty = 2, pch = 17, cex = t, col = "goldenrod")
points(y = Power1[, 3], x = xax, type = "b", lty = 2, pch = 18, cex = t, col = "darkgrey")
points(y = Power1[, 4], x = xax, type = "b", lty = 2, pch = 16, cex = t, col = "yellowgreen")
points(y = Power1[, 5], x = xax, type = "b", lty = 2, pch = 3, cex = t, col = "dodgerblue3")


plot(y = Power3[, 1], x = xax, xlab = expression(pi[1]), ylab = "Power", ylim = c(0, 0.7),
     bty = "l", type = "b", pch = 15, lty = 2, cex = t, col = "indianred")
points(y = Power3[, 2], x = xax, type = "b", lty = 2, pch = 17, cex = t, col = "goldenrod")
points(y = Power3[, 3], x = xax, type = "b", lty = 2, pch = 18, cex = t, col = "darkgrey")
points(y = Power3[, 4], x = xax, type = "b", lty = 2, pch = 16, cex = t, col = "yellowgreen")
points(y = Power3[, 5], x = xax, type = "b", lty = 2, pch = 3, cex = t, col = "dodgerblue3")

plot(y = Power2[, 1], x = xax, xlab = expression(pi[1]), ylab = "Power", ylim = c(0, 0.45),
     bty = "l", type = "b", pch = 15, lty = 2, cex = t, col = "indianred")
points(y = Power2[, 2], x = xax, type = "b", lty = 2, pch = 17, cex = t, col = "goldenrod")
points(y = Power2[, 3], x = xax, type = "b", lty = 2, pch = 18, cex = t, col = "darkgrey")
points(y = Power2[, 4], x = xax, type = "b", lty = 2, pch = 16, cex = t, col = "yellowgreen")
points(y = Power2[, 5], x = xax, type = "b", lty = 2, pch = 3, cex = t, col = "dodgerblue3")

dev.off()

# Figure 4-------------------------------------------------------------------------
# Extract results.
FWER4 <- rbind(r16$FWER, r17$FWER, r18$FWER, r19$FWER, r20$FWER)
FWER6 <- rbind(r26$FWER, r27$FWER, r28$FWER, r29$FWER, r30$FWER)
FWER7 <- rbind(r31$FWER, r32$FWER, r33$FWER, r34$FWER, r35$FWER)

Power4 <- rbind(r16$Power, r17$Power, r18$Power, r19$Power, r20$Power)
Power6 <- rbind(r26$Power, r27$Power, r28$Power, r29$Power, r30$Power)
Power7 <- rbind(r31$Power, r32$Power, r33$Power, r34$Power, r35$Power)

# Plot.
xax <- c(0, 0.1, 0.2, 0.3, 0.4)
t <- 1.5
pdf("results/Figure4.pdf", height = 5, width = 8)
par(mfrow = c(2, 3), las = 1)
plot(y = FWER4[, 1], x = xax, xlab = expression(pi[1]), ylab = "FWER", ylim = c(0, 0.05),
     bty = "l", type = "b", pch = 15, lty = 2, cex = t, col = "indianred", main = expression(paste(m ==
                                                                                                           200, ", ", rho == 0.3, ", equal SNR")))
points(y = FWER4[, 2], x = xax, type = "b", lty = 2, pch = 17, cex = t, col = "goldenrod")
points(y = FWER4[, 3], x = xax, type = "b", lty = 2, pch = 18, cex = t, col = "darkgrey")
points(y = FWER4[, 4], x = xax, type = "b", lty = 2, pch = 16, cex = t, col = "yellowgreen")
points(y = FWER4[, 5], x = xax, type = "b", lty = 2, pch = 3, cex = t, col = "dodgerblue3")


plot(y = FWER6[, 1], x = xax, xlab = expression(pi[1]), ylab = "FWER", ylim = c(0, 0.05),
     bty = "l", type = "b", pch = 15, lty = 2, cex = t, col = "indianred", main = expression(paste(m ==
                                                                                                           200, ", ", rho == 0.8, ", unequal SNR")))
points(y = FWER6[, 2], x = xax, type = "b", lty = 2, pch = 17, cex = t, col = "goldenrod")
points(y = FWER6[, 3], x = xax, type = "b", lty = 2, pch = 18, cex = t, col = "darkgrey")
points(y = FWER6[, 4], x = xax, type = "b", lty = 2, pch = 16, cex = t, col = "yellowgreen")
points(y = FWER6[, 5], x = xax, type = "b", lty = 2, pch = 3, cex = t, col = "dodgerblue3")

legend("top", legend = c("Oracle SM", "Adaptive SM", "Default SM", "MCP_S", "Bonf."),
       pch = c(15, 3, 17, 16, 18), bty = "n", col = c("indianred", "dodgerblue3", "goldenrod",
                                                      "yellowgreen", "darkgrey"), cex = 0.9)

plot(y = FWER7[, 1], x = xax, xlab = expression(pi[1]), ylab = "FWER", ylim = c(0, 0.05),
     bty = "l", type = "b", pch = 15, lty = 2, cex = t, , col = "indianred", main = expression(paste(m == 10000, ", ", rho == 0.3, ", equal SNR")))
points(y = FWER7[, 2], x = xax, type = "b", lty = 2, pch = 17, cex = t, col = "goldenrod")
points(y = FWER7[, 3], x = xax, type = "b", lty = 2, pch = 18, cex = t, col = "darkgrey")
points(y = FWER7[, 4], x = xax, type = "b", lty = 2, pch = 16, cex = t, col = "yellowgreen")
points(y = FWER7[, 5], x = xax, type = "b", lty = 2, pch = 3, cex = t, col = "dodgerblue3")


plot(y = Power4[, 1], x = xax, xlab = expression(pi[1]), ylab = "Power", ylim = 1.1 *
             c(0, max(Power4)), bty = "l", type = "b", pch = 15, lty = 2, cex = t, col = "indianred")
points(y = Power4[, 2], x = xax, type = "b", lty = 2, pch = 17, cex = t, col = "goldenrod")
points(y = Power4[, 3], x = xax, type = "b", lty = 2, pch = 18, cex = t, col = "darkgrey")
points(y = Power4[, 4], x = xax, type = "b", lty = 2, pch = 16, cex = t, col = "yellowgreen")
points(y = Power4[, 5], x = xax, type = "b", lty = 2, pch = 3, cex = t, col = "dodgerblue3")


plot(y = Power6[, 1], x = xax, xlab = expression(pi[1]), ylab = "Power", ylim = 1.1 *
             c(0, max(Power6)), bty = "l", type = "b", pch = 15, lty = 2, cex = t, col = "indianred",
)
points(y = Power6[, 2], x = xax, type = "b", lty = 2, pch = 17, cex = t, col = "goldenrod")
points(y = Power6[, 3], x = xax, type = "b", lty = 2, pch = 18, cex = t, col = "darkgrey")
points(y = Power6[, 4], x = xax, type = "b", lty = 2, pch = 16, cex = t, col = "yellowgreen")
points(y = Power6[, 5], x = xax, type = "b", lty = 2, pch = 3, cex = t, col = "dodgerblue3")

plot(y = Power7[, 1], x = xax, xlab = expression(pi[1]), ylab = "Power", ylim = 1.1 *
             c(0, max(Power7)), bty = "l", type = "b", pch = 15, lty = 2, cex = t, col = "indianred")
points(y = Power7[, 2], x = xax, type = "b", lty = 2, pch = 17, cex = t, col = "goldenrod")
points(y = Power7[, 3], x = xax, type = "b", lty = 2, pch = 18, cex = t, col = "darkgrey")
points(y = Power7[, 4], x = xax, type = "b", lty = 2, pch = 16, cex = t, col = "yellowgreen")
points(y = Power7[, 5], x = xax, type = "b", lty = 2, pch = 3, cex = t, col = "dodgerblue3")

dev.off()

# Table 1--------------------------------------------------------------------------

tab1 <- as.data.frame(rbind(r46$FWER, r47$FWER, r48$FWER, r49$FWER, r50$FWER))
tab1 <- tab1[, c(1, 5, 2, 4, 3)] * 100
save(tab1, file = "results/Table1.Rda")
#tab1_tex <- xtable(tab1[, c(1, 5, 2, 4, 3)] * 100,  digits = 3, allign = "l",
#                  display = c("s", "g", "g", "g", "g", "g"))
#print(tab1_tex)
