# Supplementary material for: On optimal two‐stage testing of multiple mediators
Source: Biom J. 2022 Apr 14;64(6):1090–108. doi: 10.1002/bimj.202100190 (PMC9544827; doi:10.1002/bimj.202100190)
Supplement: Supplementary file 1 — Supporting Information [file BIMJ-64-1090-s001.zip › Code/case_studies/GWAS.R]

# Data analysis for the application reported in Section 8.2

library(statgenGWAS)
source("simulations/s_functions.R")

# Data analysis with statgenGWAS --------------------------------------------------
data(dropsMarkers)  #41723 markers 
data(dropsPheno)  #We will use the outcome 'yield' from this
unique(dropsPheno$Experiment)  #code names for the different trials (locations)

# Obtaining p-values
set.seed(123)
# Add genotypes as row names of dropsMarkers and drop Ind column
rownames(dropsMarkers) <- dropsMarkers[["Ind"]]
dropsMarkers <- dropsMarkers[colnames(dropsMarkers) != "Ind"]
data(dropsMap)

# Add genotypes as row names of dropsMap.
rownames(dropsMap) <- dropsMap[["SNP.names"]]
# Rename Chromosome and Position columns.
colnames(dropsMap)[match(c("Chromosome", "Position"), colnames(dropsMap))] <- c("chr",
    "pos")

# Create a gData object containing map and marker information.
gDataDrops <- createGData(geno = dropsMarkers, map = dropsMap)


# Rename Variety_ID to genotype.
colnames(dropsPheno)[colnames(dropsPheno) == "Variety_ID"] <- "genotype"
# Select relevant columns and convert data to a list.
dropsPhenoList <- split(x = dropsPheno[c("genotype", "grain.yield", "grain.number", "seed.size",
    "anthesis", "silking", "plant.height", "tassel.height", "ear.height")], f = dropsPheno[["Experiment"]])
# Add phenotypic data to gDataDrops.
gDataDrops <- createGData(gData = gDataDrops, pheno = dropsPhenoList)


# Remove duplicate SNPs from gDataDrops.
gDataDropsDedup <- codeMarkers(gDataDrops, impute = FALSE, verbose = TRUE)  #36624 SNPs left


# Run single trait GWAS for traits 'grain.yield'. (computation time: <10seconds)
GWASDrops <- runSingleTraitGwas(gData = gDataDropsDedup, trials = c("Mur13W", "Kar13W"),
    traits = c("grain.yield"))


# Plot a QQ-plot of GWAS Drops (Figure 6).
plot(GWASDrops, plotType = "qq", trait = "grain.yield", trial = "Kar13W")
plot(GWASDrops, plotType = "qq", trait = "grain.yield", trial = "Mur13W")

# Formatting of Figure 6. (Creates pdf files).
pdf("results/qqplotMur13W.pdf", height = 4, width = 4)
plot(GWASDrops, plotType = "qq", trait = "grain.yield", trial = "Mur13W", title = "QQ plot")
dev.off()
pdf("results/qqplotKar13W.pdf", height = 4, width = 4)
plot(GWASDrops, plotType = "qq", trait = "grain.yield", trial = "Kar13W", title = "QQ plot")
dev.off()


# Summary of results.
Result = GWASDrops$GWAResult
summary(Result)

ResultMur13W = Result[[1]]
pvalsMur13W = ResultMur13W$pValue
length(pvalsMur13W)
hist(pvalsMur13W)
min(pvalsMur13W)

ResultKar13W = Result[[2]]
pvalsKar13W = ResultKar13W$pValue
hist(pvalsMur13W)
min(pvalsKar13W)

# Replicability analysis with ScreenMin--------------------------------------------
p1 <- pvalsKar13W
p2 <- pvalsMur13W

alpha <- 0.05
sum(p1 <= alpha/length(p1))
sum(p2 <= alpha/length(p2))
which(p1 <= alpha/length(p1))
which(p2 <= alpha/length(p2))
minp <- pmin(p1, p2)
maxp <- pmax(p1, p2)


# Default ScreenMin Bonferroni method.
S <- (which(pmin(p1, p2) < alpha/length(p1)))
length(S)
p.adjust(maxp[S], method = "bonferroni")
SM <- (which(pmax(p1, p2) < alpha/length(S)))
# Discoveries
(SM <- intersect(S, SM))
length(SM)  # no discoveries


# Adaptive ScreenMin threshold.
sortmin <- sort(minp)
temp <- sortmin * (1:length(p1))
ind.temp <- which(temp > alpha)
if (length(ind.temp) > 0) {
    k.prim <- ind.temp[1]
    if (sortmin[k.prim] * (k.prim - 1) <= alpha) {
        k <- k.prim
    } else {
        k <- k.prim - 1
    }
} else {
    k <- m
}
adapt.threshold <- alpha/k
# Discoveries
(adapt.S <- which(pmax(p1, p2) <= adapt.threshold))
length(adapt.S)
# Adjusted p-values
maxp[adapt.S] * k
# A closer look at the two markers
Markers = gDataDropsDedup$marker
dim(Markers)
# Significant result for the 12652-th and 17925-th SNP, among the 36624 SNPs:
colnames(Markers)[12652]  #'PUT-163a-148986271-678'
colnames(Markers)[17925]  #'PZE-104137686'
# Markers are indeed strongly correlated with yield:
dataKar13W = dropsPheno[dropsPheno$Experiment == "Kar13W", ]
dataMur13W = dropsPheno[dropsPheno$Experiment == "Mur13W", ]
cor(dataKar13W$grain.yield, Markers[, 12652])  #correlation of 0.3311227
cor(dataMur13W$grain.yield, Markers[, 12652])  # corr of 0.3067632
cor(dataKar13W$grain.yield, Markers[, 17925])  #corr of -0.3148384
cor(dataMur13W$grain.yield, Markers[, 17925])  #corr of -0.3644031


# PFER ScreenMin analysis.
threshold <- screenmin_pfer(p1, p2, 1)
ind_pfer <- which(pmax(p1, p2) <= threshold)
pval_adjusted <- maxp[ind_pfer] * sum(minp <= threshold)


# Table 3 -----------------------------------------------------------------------
ind_pfer <- c(2687, 2688, 5437, 12652, 17925, 21169, 28554, 28597)
tab3 <- as.data.frame(cbind(GWASDrops$GWAResult$Mur13W[ind_pfer, c("snp", "chr", "effect", "effectSe")],
    GWASDrops$GWAResult$Kar13W[ind_pfer, c("effect", "effectSe")], "maxp" = maxp[ind_pfer]))
save(tab3, file="results/Table3.rda")
