# Supplementary material for: On optimal two‐stage testing of multiple mediators
Source: Biom J. 2022 Apr 14;64(6):1090–108. doi: 10.1002/bimj.202100190 (PMC9544827; doi:10.1002/bimj.202100190)
Supplement: Supplementary file 1 — Supporting Information [file BIMJ-64-1090-s001.zip › Code/case_studies/adenoma.R]

# Data analysis for the application reported in Section 8.1

# Load the library containing data.
library(MultiMed)
# Load the functions.
source("simulations/s_functions.R")

# Data analysis
data(NavyAdenoma)
colnames(NavyAdenoma)[1:5]
colnames(NavyAdenoma)[c(6:9, 154)]
colnames(NavyAdenoma)[155]

# Prevalence of adenoma in a population of interest
prev <- 0.228
p <- sum(NavyAdenoma$Adenoma == 1)/nrow(NavyAdenoma)


# Weights for cases and controls
w <- rep(NA, nrow(NavyAdenoma))
w[NavyAdenoma$Adenoma == 1] <- prev/p
w[NavyAdenoma$Adenoma == 0] <- (1 - prev)/(1 - p)


# Total effect of fish consumption on the risk of adenoma is weak
fit_exposure <- glm(Adenoma ~ Fish + BMI + Female + Age + Smoking, data = NavyAdenoma)
summary(fit_exposure)  # p-value for fish 0.07

# P-values for the association with fish intake (p1) and the risk of adenoma (p2)
# for each metabolite
p1 <- p2 <- numeric()
for (i in 6:154) {
    fitM <- lm(NavyAdenoma[, i] ~ as.matrix(NavyAdenoma[, 1:5]), weights = w)
    p1[i] <- summary(fitM)$coefficients[2, 4]
    res <- residuals(fitM)
    fitY <- glm(Adenoma ~ as.matrix(NavyAdenoma[, c(1:5, i)]), family = "binomial", data = NavyAdenoma)
    p2[i] <- summary(fitY)$coefficients[7, 4]
}

names(p1) <- 1:length(p1)
names(p2) <- 1:length(p2)
p1 <- p1[-c(1:5)]
p2 <- p2[-c(1:5)]

# ScreenMin analysis---------------------------------------------------------------
# ScreenMin with default threshold
minp <- pmin(p1, p2)
maxp <- pmax(p1, p2)
S <- names(which(minp < 0.05/149))
length(S)
p.adjust(maxp[S], method = "bonferroni")
SM <- names(which(maxp < 0.05/length(S)))
SM <- intersect(S, SM)
SM  # no findings

# ScreenMin with adaptive threshold
adapt.threshold <- screenmin_pfer(p1, p2, k = 0.05)
sum(maxp < adapt.threshold)  # no findings

# Why don't we find any mediators?  Scatterplot of p-values (Figure
# 5)------------------------------------------------
pdf("results/Figure5.pdf", height = 5, width = 5)
plot("n", bty = "l", main = "", xlab = expression(p[1]), ylab = expression(p[2]), xlim = c(0,
    1), ylim = c(0, 1))
alpha <- 0.05
shadedX = c(-0.01, alpha, alpha, -0.01)
shadedY = c(-0.01, -0.01, 1, 1)
polygon(shadedX, shadedY, col = "bisque2", border = NA)
shadedY = c(-0.01, alpha, alpha, -0.01)
shadedX = c(0, 0, 1, 1)
polygon(shadedX, shadedY, col = "bisque2", border = NA)
shadedX = c(-0.01, alpha, alpha, -0.01)
shadedY = c(-0.01, -0.01, alpha, alpha)
polygon(shadedX, shadedY, col = "bisque4", border = NA)
points(p1, p2, pch = 20)
dev.off()


# PFER screenMin analysis---------------------------------------------------------
threshold_pfer <- screenmin_pfer(p1, p2, k = 1)
which(pmax(p1, p2) <= threshold_pfer)  # 4 findings

# Table 2-------------------------------------------------------------------------
res.tab <- data.frame(Name = colnames(NavyAdenoma)[as.numeric(names(which(minp <= adapt.threshold)))],
    minimump = minp[names(which(minp <= adapt.threshold))], maximump = maxp[names(which(minp <=
        adapt.threshold))], ind = as.numeric((p1[names(which(minp <= adapt.threshold))] >
        p2[names(which(minp <= adapt.threshold))])) + 1)

tab2 <- res.tab[order(res.tab$minimump), ]
save(tab2, file = "results/Table2.rda")
